# Supplementary material for: Meta-Analytic Methodology for Basic Research: A Practical Guide
Source: Front Physiol. 2019 Mar 27;10:203. doi: 10.3389/fphys.2019.00203 (PMC6445886; doi:10.3389/fphys.2019.00203)
Supplement: Supplementary file 2 [file Data_Sheet_2.ZIP]

Archive with 3 entries (3 files):
- working example/example.xlsx
- working example/exampleCodingLegend.docx
- working example/Working example.docx
