# Supplementary material for: Meta-Analytic Methodology for Basic Research: A Practical Guide
Source: Front Physiol. 2019 Mar 27;10:203. doi: 10.3389/fphys.2019.00203 (PMC6445886; doi:10.3389/fphys.2019.00203)
Supplement: Supplementary file 2 [file Data_Sheet_2.ZIP › working example/example.xlsx]

## Sheet: Sheet1
ID	Study	xr	nr	ser	mechStim	CyclicStimulus	onOff
103	Milner 1990	21.7405	5	3.32477	1	0	2
111	Bodin 1992	173.57	4	81.394	1	0	2
118	Milner 1992	312.891	5	207.821	1	0	2
10	Bodin 1995	244.459	5	126.463	1	0	2
497	Stones 1996	67.3497	8	31.6736	1	0	2
32	Lazarowski 1997	25.1706	3	10.9111	1	0	2
96	Yegutkin 2000	82.0868	7	72.9087	1	0	2
538	bodin 2001	64.8542	7	16.606	1	0	2
106	Guyot 2002	1044.6	6	806.959	1	0	2
112	Graff 2003	1.76564	4	1.51636	1	0	1
116	Lazarowski 2003	205.171	3	96.9869	1	0	2
120	Yamamoto 2003	45.5674	5	13.3344	1	0	2
129	Oury 2004	89.075	5	107.914	1	0	2
134	Genetos 2005	83.511	10	6.42702	1	0	2
40	Xing 2011	9.23958	3	14.614	1	1	2
49	Rumney 2012	80.2259	6	50.8845	1	0	2
57	Li 2013a	89.112	3	36.7238	1	0	2
59	Mairbaurl 2013	571.957	6	487.377	1	0	2
70	Kringelbach 2015	2.7703	4	2.29592	1	0	1
83	Li 2016	75.7944	9	23.9201	1	0	2
85	Wang 2016	216.155	3	107.317	1	0	2
39	Hamada 1998	102.735	3	9.84515	2	1	2
119	Tsuzaki 2003	145.167	4	50.8247	2	1	2
496	Chow 2007	351.277	3	96.3656	2	1	2
46	Oishi 2012	37.1488	13	35.9879	2	0	2
56	Langevin 2013	418.436	5	238.228	2	0	2
524	Takahara 2014	361.054	6	148.073	2	1	2
516	Mitchell 1998	84.7346	5	79.8553	3	0	2
515	Mitchell 1998	33.1295	5	17.1194	3	0	2
519	Taylor 1998	47.4231	4	52.4455	3	0	1
525	Feranchak 1999	5.25554	6	3.45669	3	0	1
71	Hazama 1999	49.4177	6	55.7658	3	0	2
528	Roman 1999b	47.4513	5	5.91565	3	0	1
530	Roman 1999b	12.2441	15	2.46255	3	0	1
89	Van der Wijk 1999	321.483	20	56.3492	3	0	1
533	Wilson 1999	8.90466	6	7.82957	3	0	1
534	Wilson 1999	3.94141	9	6.46307	3	0	1
537	Feranchak 2000	10.0615	12	3.78015	3	0	1
99	Koyama 2001	1119.17	6	364.66	3	0	1
110	Guyot 2002	463.016	12	116.872	3	0	2
122	Boudreault 2004	114.837	9	1.11254	3	0	2
123	Boudreault 2004	158.696	6	2.00182	3	0	2
124	Boudreault 2004	100.433	6	3.9496	3	0	2
540	Dutta 2004	110.581	13	9.5456	3	0	2
545	Gatof 2004	20.9207	12	2.7131	3	0	1
4	Reigada 2005	337.318	45	19.7153	3	0	2
5	Romanello 2005	31.2184	3	20.5361	3	0	2
9	Zhao 2005	313.633	6	39.2585	3	0	2
16	Okada 2006	7.0126	3	8.39219	3	0	1
20	Ullrich 2006	649.426	14	515.859	3	0	1
25	Tatur 2007	130.159	4	9.8475	3	0	2
29	Liu 2008	333.217	8	43.1455	3	0	2
33	Blum 2010	256.719	7	75.5208	3	0	2
501	Feranchak 2010	68.0288	5	42.7844	3	0	1
503	Woo 2010	8.5878	4	1.97035	3	0	2
35	Azorin 2011	4.44635	5	2.94454	3	0	1
514	Sathe 2011	60.8346	6	22.4485	3	0	1
513	Sathe 2011	17.2297	6	3.68571	3	0	1
38	Seminario-Vidal 2011	797.526	3	382.727	3	0	2
42	Islam 2012	1151.99	5	299.042	3	0	2
44	Li 2012b	546.488	5	75.287	3	0	1
51	Shahidullah 2012	420.381	6	72.3396	3	0	2
55	Espelt 2013	350.209	4	127.262	3	0	1
60	Ochodnicky 2013	194.634	5	103.551	3	0	2
61	Okada 2013	10.9067	3	2.66531	3	0	1
63	Wang 2013	106.342	3	9.99867	3	0	2
66	Segawa 2014	387.38	3	232.192	3	0	2
80	Leal Denis 2016	57.1769	3	8.80413	3	0	1
135	Hayton 2005	390.607	10	179.764	4	1	2
500	Alvarenga 2010	56.8511	3	76.5552	4	1	2
72	Manaka 2015	59.8263	3	17.524	4	1	2
